# Supplementary material for: Three-dimensional time-resolved trajectories from laboratory insect swarms
Source: Sci Data. 2019 Mar 5;6:190036. doi: 10.1038/sdata.2019.36 (PMC6400099; doi:10.1038/sdata.2019.36)
Supplement: Supplementary file 1 [file sdata201936-isa1.zip]

Archive with 3 entries (3 files):
- i_Investigation.txt
- s_Ouellette682B_study.txt
- a_Ouellette682B_assay.txt
