# Supplementary material for: Three-dimensional time-resolved trajectories from laboratory insect swarms
Source: Sci Data. 2019 Mar 5;6:190036. doi: 10.1038/sdata.2019.36 (PMC6400099; doi:10.1038/sdata.2019.36)
Supplement: Supplementary file 1 [file sdata201936-isa1.zip › i_Investigation.txt]

# Investigation File generated for Scientific Data with Investigation File Authoring Tool version 0.1.0 on 31/01/2019 - This metadata file is CC0
ONTOLOGY SOURCE REFERENCE
Term Source Name	NCBITaxon	OBI	ERO	NIFCELL	NBO	BAO
Term Source File	http://data.bioontology.org/ontologies/NCBITAXON	http://data.bioontology.org/ontologies/OBI	http://data.bioontology.org/ontologies/ERO	http://data.bioontology.org/ontologies/NIFCELL	http://data.bioontology.org/ontologies/NBO	http://data.bioontology.org/ontologies/BAO
Term Source Version	2016AB	2014-08-18	2013-08-02	v.1.10 - July 17, 2013	2012-07-09	2.0
Term Source Description	National Center for Biotechnology Information (NCBI) Organismal Classification	Ontology for Biomedical Investigations	Eagle-I Research Resource Ontology	Neuroscience Information Framework (NIF) Cell Ontology	Neuro Behavior Ontology	BioAssay Ontology
INVESTIGATION
Investigation Identifier
Investigation Title
Investigation Description
Investigation Submission Date
Investigation Public Release Date
INVESTIGATION PUBLICATIONS
Investigation PubMed ID
Investigation Publication DOI
Investigation Publication Author List
Investigation Publication Title
Investigation Publication Status
Investigation Publication Status Term Accession Number
Investigation Publication Status Term Source REF
INVESTIGATION CONTACTS
Investigation Person Last Name
Investigation Person Mid Initials
Investigation Person First Name
Investigation Person Address
Investigation Person Phone
Investigation Person Fax
Investigation Person Email
Investigation Person Affiliation
Investigation Person Roles
Investigation Person Roles Term Accession Number
Investigation Person Roles Term Source REF
STUDY
Study Identifier	10.1038/sdata.2019.36
Study Title	Three-dimensional time-resolved trajectories from laboratory insect swarms
Study Submission Date	22/11/2018
Study Public Release Date	05/03/2019
Study Description	http://www.nature.com/articles/sdata201936#abstract
Study File Name	s_Ouellette682B_study.txt
Comment[Subject Keywords]	//;//
Comment[Manuscript Licence]	CC BY-4.0
Comment[Experimental Metadata Licence]	CC0
Comment[Supplementary Information File Name]	
Comment[Supplementary Information File Type]	x-zip-compressed
Comment[Supplementary Information File URL]	http://www.nature.com/articles/sdata201936#supplementary-information
Comment[Data Repository]	figshare
Comment[Data Record Accession]	doi:10.6084/m9.figshare.7336193.v2
Comment[Data Record URI]	https://doi.org/10.6084/m9.figshare.7336193.v2
STUDY DESIGN DESCRIPTORS
Study Design Type	observation design	time series design	behavioral data analysis objective
Study Design Type Term Accession Number	OBI:0300311	OBI:0500020	ERO:0100130
Study Design Type Term Source REF	OBI	OBI	ERO
STUDY PUBLICATIONS
Study PubMed ID	""
Study Publication DOI	""
Study Publication Author List	""
Study Publication Title	""
Study Publication Status	submitted
Study Publication Status Term Accession Number	
Study Publication Status Term Source REF	
STUDY FACTORS
Study Factor Name	swarming time
Study Factor Type	temporal_interval
Study Factor Type Term Accession Number	http://www.ifomis.org/bfo/1.1/span#TemporalInterval
Study Factor Type Term Source REF	NIFCELL
STUDY ASSAYS
Study Assay Measurement Type	group behavior
Study Assay Measurement Type Term Accession Number	NBO:0000271
Study Assay Measurement Type Term Source REF	NBO
Study Assay Technology Type	digital imaging
Study Assay Technology Type Term Accession Number	ERO:0001268
Study Assay Technology Type Term Source REF	ERO
Study Assay Technology Platform	instrument; manufacturer
Study Assay File Name	a_Ouellette682B_assay.txt
STUDY PROTOCOLS
Study Protocol Name	Setup and Procedure	Data Treatment
Study Protocol Type	preparation method	data transformation
Study Protocol Type Term Accession Number	BAO:0002014	OBI:0200000
Study Protocol Type Term Source REF	BAO	ERO
Study Protocol Description		
Study Protocol URI	""	""
Study Protocol Version		
Study Protocol Parameters Name	""	instrument; manufacturer
Study Protocol Parameters Name Term Accession Number	""	""
Study Protocol Parameters Name Term Source REF	""	""
Study Protocol Components Name	""	""
Study Protocol Components Type	""	""
Study Protocol Components Type Term Accession Number	""	""
Study Protocol Components Type Term Source REF	""	""
STUDY CONTACTS
Study Person Last Name	Sinhuber	van der Vaart	Ni	Puckett	Kelley	Ouellette
Study Person First Name	Michael	Kasper	Rui	James G.	Douglas H.	Nicholas T.
Study Person Mid Initials						
Study Person Email	""	""	""	""	""	nto@stanford.edu
Study Person Phone						
Study Person Fax						
Study Person Address						
Study Person Affiliation	Department of Civil and Environmental Engineering, Stanford University, Stanford, CA 94305, USA	Department of Civil and Environmental Engineering, Stanford University, Stanford, CA 94305, USA	Department of Mechanical Engineering, Johns Hopkins University, Baltimore, MD 21218, USA	Department of Physics, Gettysburg College, Gettysburg, PA 17325, USA	Department of Mechanical Engineering, University of Rochester, Rochester, NY 14627, USA	Department of Civil and Environmental Engineering, Stanford University, Stanford, CA 94305, USA
Study Person Roles						
Study Person Roles Term Accession Number						
Study Person Roles Term Source REF						
Comment[Study Person ORCID]				0000-0002-0886-268X	0000-0001-9658-2954	
Comment[Funder]						
Comment[FundRef ID]						
Comment[Funder Term Source REF]						
Comment[Grant Identifier]						
