# Supplementary material for: Three-dimensional time-resolved trajectories from laboratory insect swarms
Source: Sci Data. 2019 Mar 5;6:190036. doi: 10.1038/sdata.2019.36 (PMC6400099; doi:10.1038/sdata.2019.36)
Supplement: Supplementary file 1 [file sdata201936-isa1.zip › s_Ouellette682B_study.txt]

Source Name	Characteristics[organism]	Term Source REF	Term Accession Number	Protocol REF	Sample Name	Factor Value[swarming time]
colony from initial egg sacs purchased from Environmental Consulting and Testing Inc	Chironomus riparius	NCBITaxon	NCBITaxon:315576	Setup and Procedure	midge_colony	dawn; dusk
