# Supplementary material for: Three-dimensional time-resolved trajectories from laboratory insect swarms
Source: Sci Data. 2019 Mar 5;6:190036. doi: 10.1038/sdata.2019.36 (PMC6400099; doi:10.1038/sdata.2019.36)
Supplement: Supplementary file 1 [file sdata201936-isa1.zip › a_Ouellette682B_assay.txt]

Sample Name	Protocol REF	Parameter Value[instrument]	Parameter Value[manufacturer]	Assay Name	Raw Data File	Comment[Data Repository]	Comment[Data Record Accession]	Comment[Data Record URI]
midge_colony	Data Treatment	hardware-synchronized Flea3 cameras	Point Grey	swarm observation 1	Ob1.txt	figshare	doi:10.6084/m9.figshare.7336193.v2	https://doi.org/10.6084/m9.figshare.7336193.v2
midge_colony	Data Treatment	hardware-synchronized Flea3 cameras	Point Grey	swarm observation 2	Ob2.txt	figshare	doi:10.6084/m9.figshare.7336193.v2	https://doi.org/10.6084/m9.figshare.7336193.v2
midge_colony	Data Treatment	hardware-synchronized Flea3 cameras	Point Grey	swarm observation 3	Ob3.txt	figshare	doi:10.6084/m9.figshare.7336193.v2	https://doi.org/10.6084/m9.figshare.7336193.v2
midge_colony	Data Treatment	hardware-synchronized Flea3 cameras	Point Grey	swarm observation 4	Ob4.txt	figshare	doi:10.6084/m9.figshare.7336193.v2	https://doi.org/10.6084/m9.figshare.7336193.v2
midge_colony	Data Treatment	hardware-synchronized Flea3 cameras	Point Grey	swarm observation 5	Ob5.txt	figshare	doi:10.6084/m9.figshare.7336193.v2	https://doi.org/10.6084/m9.figshare.7336193.v2
midge_colony	Data Treatment	hardware-synchronized Flea3 cameras	Point Grey	swarm observation 6	Ob6.txt	figshare	doi:10.6084/m9.figshare.7336193.v2	https://doi.org/10.6084/m9.figshare.7336193.v2
midge_colony	Data Treatment	hardware-synchronized Flea3 cameras	Point Grey	swarm observation 7	Ob7.txt	figshare	doi:10.6084/m9.figshare.7336193.v2	https://doi.org/10.6084/m9.figshare.7336193.v2
midge_colony	Data Treatment	hardware-synchronized Flea3 cameras	Point Grey	swarm observation 8	Ob8.txt	figshare	doi:10.6084/m9.figshare.7336193.v2	https://doi.org/10.6084/m9.figshare.7336193.v2
midge_colony	Data Treatment	hardware-synchronized Flea3 cameras	Point Grey	swarm observation 9	Ob9.txt	figshare	doi:10.6084/m9.figshare.7336193.v2	https://doi.org/10.6084/m9.figshare.7336193.v2
midge_colony	Data Treatment	hardware-synchronized Flea3 cameras	Point Grey	swarm observation 10	Ob10.txt	figshare	doi:10.6084/m9.figshare.7336193.v2	https://doi.org/10.6084/m9.figshare.7336193.v2
midge_colony	Data Treatment	hardware-synchronized Flea3 cameras	Point Grey	swarm observation 11	Ob11.txt	figshare	doi:10.6084/m9.figshare.7336193.v2	https://doi.org/10.6084/m9.figshare.7336193.v2
midge_colony	Data Treatment	hardware-synchronized Flea3 cameras	Point Grey	swarm observation 12	Ob12.txt	figshare	doi:10.6084/m9.figshare.7336193.v2	https://doi.org/10.6084/m9.figshare.7336193.v2
midge_colony	Data Treatment	hardware-synchronized Flea3 cameras	Point Grey	swarm observation 13	Ob13.txt	figshare	doi:10.6084/m9.figshare.7336193.v2	https://doi.org/10.6084/m9.figshare.7336193.v2
midge_colony	Data Treatment	hardware-synchronized Flea3 cameras	Point Grey	swarm observation 14	Ob14.txt	figshare	doi:10.6084/m9.figshare.7336193.v2	https://doi.org/10.6084/m9.figshare.7336193.v2
midge_colony	Data Treatment	hardware-synchronized Flea3 cameras	Point Grey	swarm observation 15	Ob15.txt	figshare	doi:10.6084/m9.figshare.7336193.v2	https://doi.org/10.6084/m9.figshare.7336193.v2
midge_colony	Data Treatment	hardware-synchronized Flea3 cameras	Point Grey	swarm observation 16	Ob16.txt	figshare	doi:10.6084/m9.figshare.7336193.v2	https://doi.org/10.6084/m9.figshare.7336193.v2
midge_colony	Data Treatment	hardware-synchronized Flea3 cameras	Point Grey	swarm observation 17	Ob17.txt	figshare	doi:10.6084/m9.figshare.7336193.v2	https://doi.org/10.6084/m9.figshare.7336193.v2
midge_colony	Data Treatment	hardware-synchronized Flea3 cameras	Point Grey	swarm observation 18	Ob18.txt	figshare	doi:10.6084/m9.figshare.7336193.v2	https://doi.org/10.6084/m9.figshare.7336193.v2
midge_colony	Data Treatment	hardware-synchronized Flea3 cameras	Point Grey	swarm observation 19	Ob19.txt	figshare	doi:10.6084/m9.figshare.7336193.v2	https://doi.org/10.6084/m9.figshare.7336193.v2
